# Supplementary material for: Endocrine Disruption of Propylparaben in the Male Mosquitofish (Gambusia affinis): Tissue Injuries and Abnormal Gene Expressions of Hypothalamic-Pituitary-Gonadal-Liver Axis
Source: Int J Environ Res Public Health. 2023 Feb 17;20(4):3557. doi: 10.3390/ijerph20043557 (PMC9967665; doi:10.3390/ijerph20043557)
Supplement: Supplementary file 1 [file ijerph-20-03557-s001.zip]

Archive with 1 entries (1 files):
- ijerph-2179580-supplementary.pdf
